# Supplementary material for: Genome-wide association study for Chagas Cardiomyopathy identify a new risk locus on chromosome 18 associated with an immune-related protein and transcriptional signature
Source: PLoS Negl Trop Dis. 2022 Oct 10;16(10):e0010725. doi: 10.1371/journal.pntd.0010725 (PMC9550069; doi:10.1371/journal.pntd.0010725)
Supplement: S1 Table — (XLS) [file pntd.0010725.s009.xls]

## Sheet: Significant_hits
CHR	SNP	BP	A1	OR	SE	L95	U95	STAT	p-value	Nearest Gene	RSID
1	chr1:118760136:T:G	118760136	T	0.7015	0.06898	0.6128	0.8031	-5.139	2.763e-07	TBX15	rs2764472
1	chr1:151740012:A:G	151740012	G	0.5536	0.1186	0.4387	0.6985	-4.984	6.228e-07	RIIAD1	rs11586446
5	chr5:32862370:A:G	32862370	G	0.3147	0.2144	0.2067	0.479	-5.394	6.909e-08	NPR3	rs115656580
6	chr6:154277027:C:T	154277027	T	0.401	0.1832	0.28	0.5742	-4.987	6.12e-07	IPCEF1	rs116800629
9	chr9:33594707:G:T	33594707	T	1.596	0.08397	1.354	1.882	5.571	2.532e-08	CYP4F26P	rs62559910
11	chr11:94370564:C:T	94370564	T	0.4553	0.1527	0.3376	0.6141	-5.154	2.555e-07	GPR83	rs11020751
14	chr14:80411016:T:G	80411016	G	0.4388	0.1682	0.3156	0.6102	-4.896	9.773e-07	DIO2-AS1	rs17110631
15	chr15:86802711:C:G	86802711	G	0.3001	0.2438	0.1861	0.4839	-4.938	7.899e-07	AGBL1	rs16977999
18	chr18:5052220:C:G	5052220	G	0.3651	0.1833	0.2549	0.5229	-5.498	3.838e-08	C18orf42	rs34238187
19	chr19:51454137:A:G	51454137	G	0.3371	0.2098	0.2234	0.5085	-5.184	2.177e-07	SIGLEC8	rs115444978
19	chr19:53969601:A:C	53969601	C	0.7159	0.06767	0.627	0.8175	-4.938	7.913e-07	CACNG8	rs287228371
BP are considered for Hg38
