# Supplementary material for: Genome-wide association study for Chagas Cardiomyopathy identify a new risk locus on chromosome 18 associated with an immune-related protein and transcriptional signature
Source: PLoS Negl Trop Dis. 2022 Oct 10;16(10):e0010725. doi: 10.1371/journal.pntd.0010725 (PMC9550069; doi:10.1371/journal.pntd.0010725)
Supplement: S1 File — (XLS) [file pntd.0010725.s012.xls]

## Sheet: Table_S3
ID	Description	GeneRatio	BgRatio	pvalue	p.adjust	qvalue	geneID	Count
GOBP_PEPTIDYL_TYROSINE_MODIFICATION	GOBP_PEPTIDYL_TYROSINE_MODIFICATION	1957-11-01	372/39781	5.18262e-12	7.61327e-09	2.75006e-08	EFNA5/CTF1/EPHA2/LRP8/TYRO3/STK16/EPHB2/EPHB4/CLK2/CRLF1/CLCF1	11
KEGG_AXON_GUIDANCE	KEGG_AXON_GUIDANCE	1957-08-01	129/39781	1.41899e-11	1.04225e-08	3.76481e-08	EFNA5/EPHA2/UNC5D/EFNB2/ROBO1/ROBO2/EPHB2/EPHB4	8
GOMF_CYTOKINE_RECEPTOR_BINDING	GOMF_CYTOKINE_RECEPTOR_BINDING	1957-08-01	269/39781	4.88727e-09	2.32042e-06	8.38181e-06	EFNA5/CTF1/EDA/IL36G/CCL3L1/CCL3L3/CRLF1/CLCF1	8
GOBP_NEURON_PROJECTION_GUIDANCE	GOBP_NEURON_PROJECTION_GUIDANCE	1957-08-01	278/39781	6.31837e-09	2.32042e-06	8.38181e-06	EFNA5/EPHA2/UNC5D/EFNB2/ROBO1/ROBO2/EPHB2/EPHB4	8
REACTOME_EPH_EPHRIN_MEDIATED_REPULSION_OF_CELLS	REACTOME_EPH_EPHRIN_MEDIATED_REPULSION_OF_CELLS	1957-05-01	51/39781	1.12706e-08	3.31131e-06	1.19611e-05	EFNA5/EPHA2/EFNB2/EPHB2/EPHB4	5
GOBP_NEURON_DEATH	GOBP_NEURON_DEATH	1957-08-01	341/39781	3.07923e-08	7.53898e-06	2.72323e-05	NQO2/EFNB2/TYRO3/LGMN/TLR4/GPNMB/CRLF1/CLCF1	8
GOMF_PROTEIN_TYROSINE_KINASE_ACTIVITY	GOMF_PROTEIN_TYROSINE_KINASE_ACTIVITY	1957-06-01	135/39781	4.29885e-08	8.41946e-06	3.04127e-05	EPHA2/TYRO3/STK16/EPHB2/EPHB4/CLK2	6
GOMF_CYTOKINE_ACTIVITY	GOMF_CYTOKINE_ACTIVITY	1957-07-01	234/39781	4.58514e-08	8.41946e-06	3.04127e-05	CTF1/FLT3LG/IL36G/CCL3L1/CCL3L3/CRLF1/CLCF1	7
GOMF_EXOGENOUS_PROTEIN_BINDING	GOMF_EXOGENOUS_PROTEIN_BINDING	1957-05-01	77/39781	9.21494e-08	1.42889e-05	5.16144e-05	EPHA2/EFNB2/TYRO3/CD55/SELPLG	5
GOBP_POSITIVE_REGULATION_OF_NERVOUS_SYSTEM_DEVELOPMENT	GOBP_POSITIVE_REGULATION_OF_NERVOUS_SYSTEM_DEVELOPMENT	1957-07-01	263/39781	1.01632e-07	1.42889e-05	5.16144e-05	SPINT1/LRP8/ROBO1/ROBO2/SLITRK5/EPHB2/CLCF1	7
KEGG_CYTOKINE_CYTOKINE_RECEPTOR_INTERACTION	KEGG_CYTOKINE_CYTOKINE_RECEPTOR_INTERACTION	1957-07-01	265/39781	1.06997e-07	1.42889e-05	5.16144e-05	CTF1/EDA/IL1R2/FLT3LG/CCL3L1/CCL3L3/CLCF1	7
GOBP_REGULATION_OF_NERVOUS_SYSTEM_DEVELOPMENT	GOBP_REGULATION_OF_NERVOUS_SYSTEM_DEVELOPMENT	1957-08-01	422/39781	1.57463e-07	1.81753e-05	6.56528e-05	SPINT1/LRP8/ROBO1/ROBO2/SLITRK5/EPHB2/KLK8/CLCF1	8
GOBP_EPHRIN_RECEPTOR_SIGNALING_PATHWAY	GOBP_EPHRIN_RECEPTOR_SIGNALING_PATHWAY	1957-05-01	86/39781	1.60844e-07	1.81753e-05	6.56528e-05	EFNA5/EPHA2/EFNB2/EPHB2/EPHB4	5
REACTOME_EPH_EPHRIN_SIGNALING	REACTOME_EPH_EPHRIN_SIGNALING	1957-05-01	92/39781	2.25643e-07	2.36764e-05	8.53974e-05	EFNA5/EPHA2/EFNB2/EPHB2/EPHB4	5
REACTOME_REGULATION_OF_COMMISSURAL_AXON_PATHFINDING_BY_SLIT_AND_ROBO	REACTOME_REGULATION_OF_COMMISSURAL_AXON_PATHFINDING_BY_SLIT_AND_ROBO	1957-03-01	10/39781	3.32289e-07	3.25422e-05	0.000103934	ROBO1/ROBO2/NELL2	3
GOBP_ERK1_AND_ERK2_CASCADE	GOBP_ERK1_AND_ERK2_CASCADE	1957-07-01	319/39781	3.74332e-07	3.43684e-05	0.000110351	NQO2/EPHA2/TLR4/CCL3L1/CCL3L3/GPNMB/EPHB2	7
GOBP_POSITIVE_REGULATION_OF_NEUROGENESIS	GOBP_POSITIVE_REGULATION_OF_NEUROGENESIS	1957-06-01	217/39781	7.07301e-07	6.11191e-05	0.000178722	SPINT1/LRP8/ROBO1/ROBO2/EPHB2/CLCF1	6
GOBP_REGULATION_OF_LEUKOCYTE_PROLIFERATION	GOBP_REGULATION_OF_LEUKOCYTE_PROLIFERATION	1957-06-01	241/39781	1.30175e-06	0.000106238	0.000287813	CRP/TLR4/FLT3LG/GPNMB/CD55/CLCF1	6
GOMF_TRANSMEMBRANE_RECEPTOR_PROTEIN_TYROSINE_KINASE_ACTIVITY	GOMF_TRANSMEMBRANE_RECEPTOR_PROTEIN_TYROSINE_KINASE_ACTIVITY	1957-04-01	61/39781	1.85929e-06	0.000137322	0.000367433	EPHA2/TYRO3/EPHB2/EPHB4	4
REACTOME_IL_6_TYPE_CYTOKINE_RECEPTOR_LIGAND_INTERACTIONS	REACTOME_IL_6_TYPE_CYTOKINE_RECEPTOR_LIGAND_INTERACTIONS	1957-03-01	17/39781	1.8696e-06	0.000137322	0.000367433	CTF1/CRLF1/CLCF1	3
GOBP_SYNAPSE_ORGANIZATION	GOBP_SYNAPSE_ORGANIZATION	1957-07-01	412/39781	2.05598e-06	0.000143821	0.000389632	EFNB2/LRP8/LGMN/ROBO2/SLITRK5/EPHB2/KLK8	7
GOMF_EPHRIN_RECEPTOR_ACTIVITY	GOMF_EPHRIN_RECEPTOR_ACTIVITY	1957-03-01	18/39781	2.24124e-06	0.000149653	0.000410093	EPHA2/EPHB2/EPHB4	3
GOBP_REGULATION_OF_NEURON_PROJECTION_DEVELOPMENT	GOBP_REGULATION_OF_NEURON_PROJECTION_DEVELOPMENT	1957-07-01	428/39781	2.64254e-06	0.000162738	0.000455104	EFNB2/LRP8/ROBO1/NEGR1/ROBO2/EPHB2/KLK8	7
REACTOME_EPHRIN_SIGNALING	REACTOME_EPHRIN_SIGNALING	1957-03-01	19/39781	2.65876e-06	0.000162738	0.000455104	EFNB2/EPHB2/EPHB4	3
GOBP_ENTRY_INTO_HOST	GOBP_ENTRY_INTO_HOST	1957-05-01	153/39781	2.80817e-06	0.000165008	0.000465658	EPHA2/EFNB2/TYRO3/CD55/SELPLG	5
GOBP_POSITIVE_REGULATION_OF_CELL_DEVELOPMENT	GOBP_POSITIVE_REGULATION_OF_CELL_DEVELOPMENT	1957-06-01	290/39781	3.78492e-06	0.000213848	0.000557888	SPINT1/LRP8/ROBO1/ROBO2/EPHB2/CLCF1	6
REACTOME_SIGNALING_BY_INTERLEUKINS	REACTOME_SIGNALING_BY_INTERLEUKINS	1957-07-01	463/39781	4.42437e-06	0.000240719	0.000634517	CTF1/IL1R2/IL36G/CCL3L1/CCL3L3/CRLF1/CLCF1	7
GOBP_MOVEMENT_IN_HOST_ENVIRONMENT	GOBP_MOVEMENT_IN_HOST_ENVIRONMENT	1957-05-01	175/39781	5.41246e-06	0.000270555	0.000715097	EPHA2/EFNB2/TYRO3/CD55/SELPLG	5
GOMF_TRANSMEMBRANE_RECEPTOR_PROTEIN_KINASE_ACTIVITY	GOMF_TRANSMEMBRANE_RECEPTOR_PROTEIN_KINASE_ACTIVITY	1957-04-01	80/39781	5.52208e-06	0.000270555	0.000715097	EPHA2/TYRO3/EPHB2/EPHB4	4
REACTOME_INTERLEUKIN_6_FAMILY_SIGNALING	REACTOME_INTERLEUKIN_6_FAMILY_SIGNALING	1957-03-01	24/39781	5.5253e-06	0.000270555	0.000715097	CTF1/CRLF1/CLCF1	3
GOBP_LEUKOCYTE_PROLIFERATION	GOBP_LEUKOCYTE_PROLIFERATION	1957-06-01	312/39781	5.75041e-06	0.000271257	0.000726512	CRP/TLR4/FLT3LG/GPNMB/CD55/CLCF1	6
GOBP_REGULATION_OF_CELL_DEVELOPMENT	GOBP_REGULATION_OF_CELL_DEVELOPMENT	1957-07-01	484/39781	5.90894e-06	0.000271257	0.000729179	EFNA5/SPINT1/LRP8/ROBO1/ROBO2/EPHB2/CLCF1	7
GOBP_POSITIVE_REGULATION_OF_PEPTIDYL_TYROSINE_PHOSPHORYLATION	GOBP_POSITIVE_REGULATION_OF_PEPTIDYL_TYROSINE_PHOSPHORYLATION	1957-05-01	193/39781	8.70641e-06	0.000384122	0.00102664	EFNA5/CTF1/LRP8/CRLF1/CLCF1	5
GOBP_NEGATIVE_REGULATION_OF_NEURON_DEATH	GOBP_NEGATIVE_REGULATION_OF_NEURON_DEATH	1957-05-01	195/39781	9.15198e-06	0.000384122	0.00103326	TYRO3/LGMN/GPNMB/CRLF1/CLCF1	5
GOBP_REGULATION_OF_CELL_JUNCTION_ASSEMBLY	GOBP_REGULATION_OF_CELL_JUNCTION_ASSEMBLY	1957-05-01	195/39781	9.15198e-06	0.000384122	0.00103326	EFNA5/EPHA2/ROBO2/SLITRK5/EPHB2	5
GOBP_REGULATION_OF_NEUROGENESIS	GOBP_REGULATION_OF_NEUROGENESIS	1957-06-01	348/39781	1.06967e-05	0.000436485	0.0011352	SPINT1/LRP8/ROBO1/ROBO2/EPHB2/CLCF1	6
GOBP_FOREBRAIN_DEVELOPMENT	GOBP_FOREBRAIN_DEVELOPMENT	1957-06-01	357/39781	1.23585e-05	0.000490666	0.00123732	LRP8/TYRO3/ROBO1/ROBO2/SLITRK5/EPHB2	6
GOBP_POSITIVE_REGULATION_OF_ERK1_AND_ERK2_CASCADE	GOBP_POSITIVE_REGULATION_OF_ERK1_AND_ERK2_CASCADE	1957-05-01	209/39781	1.2793e-05	0.000494552	0.00124266	NQO2/TLR4/CCL3L1/CCL3L3/GPNMB	5
GOBP_REGULATION_OF_SYNAPSE_STRUCTURE_OR_ACTIVITY	GOBP_REGULATION_OF_SYNAPSE_STRUCTURE_OR_ACTIVITY	1957-05-01	214/39781	1.43365e-05	0.000540007	0.00131162	LRP8/ROBO2/SLITRK5/EPHB2/KLK8	5
GOBP_BIOLOGICAL_PROCESS_INVOLVED_IN_INTERACTION_WITH_HOST	GOBP_BIOLOGICAL_PROCESS_INVOLVED_IN_INTERACTION_WITH_HOST	1957-05-01	219/39781	1.60215e-05	0.000588388	0.00144093	EPHA2/EFNB2/TYRO3/CD55/SELPLG	5
GOBP_PROTEIN_AUTOPHOSPHORYLATION	GOBP_PROTEIN_AUTOPHOSPHORYLATION	1957-05-01	226/39781	1.86355e-05	0.000667695	0.00164795	TYRO3/GPNMB/STK16/EPHB4/CLK2	5
GOBP_NEURON_APOPTOTIC_PROCESS	GOBP_NEURON_APOPTOTIC_PROCESS	1957-05-01	229/39781	1.98524e-05	0.000694363	0.00167212	NQO2/TYRO3/LGMN/CRLF1/CLCF1	5
GOBP_TELENCEPHALON_DEVELOPMENT	GOBP_TELENCEPHALON_DEVELOPMENT	1957-05-01	231/39781	2.06975e-05	0.000707085	0.00170884	LRP8/ROBO1/ROBO2/SLITRK5/EPHB2	5
REACTOME_EPHB_MEDIATED_FORWARD_SIGNALING	REACTOME_EPHB_MEDIATED_FORWARD_SIGNALING	1957-03-01	42/39781	3.07705e-05	0.00102732	0.0023615	EFNB2/EPHB2/EPHB4	3
GOBP_CELL_JUNCTION_ASSEMBLY	GOBP_CELL_JUNCTION_ASSEMBLY	1957-06-01	425/39781	3.28693e-05	0.001073	0.00242243	EFNA5/EPHA2/EFNB2/ROBO2/SLITRK5/EPHB2	6
GOBP_REGULATION_OF_PEPTIDYL_TYROSINE_PHOSPHORYLATION	GOBP_REGULATION_OF_PEPTIDYL_TYROSINE_PHOSPHORYLATION	1957-05-01	262/39781	3.77555e-05	0.00120571	0.00270733	EFNA5/CTF1/LRP8/CRLF1/CLCF1	5
GOBP_NEURON_RECOGNITION	GOBP_NEURON_RECOGNITION	1957-03-01	46/39781	4.05228e-05	0.00124017	0.0028293	ROBO1/ROBO2/EPHB2	3
REACTOME_INTERLEUKIN_10_SIGNALING	REACTOME_INTERLEUKIN_10_SIGNALING	1957-03-01	46/39781	4.05228e-05	0.00124017	0.0028293	IL1R2/CCL3L1/CCL3L3	3
GOBP_NEGATIVE_REGULATION_OF_NEURON_APOPTOTIC_PROCESS	GOBP_NEGATIVE_REGULATION_OF_NEURON_APOPTOTIC_PROCESS	1957-04-01	135/39781	4.35766e-05	0.00130641	0.00292698	TYRO3/LGMN/CRLF1/CLCF1	4
GOBP_ENDOTHELIAL_CELL_MIGRATION	GOBP_ENDOTHELIAL_CELL_MIGRATION	1957-05-01	278/39781	5.00161e-05	0.00146947	0.0032366	EPHA2/EFNB2/ROBO1/LGMN/EPHB4	5
GOBP_RESPONSE_TO_AMYLOID_BETA	GOBP_RESPONSE_TO_AMYLOID_BETA	1957-03-01	51/39781	5.53102e-05	0.00159315	0.00341408	LGMN/TLR4/MMP13	3
GOBP_FOREBRAIN_CELL_MIGRATION	GOBP_FOREBRAIN_CELL_MIGRATION	1957-03-01	53/39781	6.2092e-05	0.00172756	0.00367484	LRP8/TYRO3/ROBO1	3
GOBP_POSITIVE_REGULATION_OF_LEUKOCYTE_PROLIFERATION	GOBP_POSITIVE_REGULATION_OF_LEUKOCYTE_PROLIFERATION	1957-04-01	148/39781	6.23287e-05	0.00172756	0.00367484	TLR4/FLT3LG/CD55/CLCF1	4
GOBP_OLFACTORY_BULB_INTERNEURON_DIFFERENTIATION	GOBP_OLFACTORY_BULB_INTERNEURON_DIFFERENTIATION	1957-02-01	11/39781	0.000110023	0.0029386	0.0056136	ROBO1/ROBO2	2
GOBP_REGULATION_OF_HEART_MORPHOGENESIS	GOBP_REGULATION_OF_HEART_MORPHOGENESIS	1957-02-01	11/39781	0.000110023	0.0029386	0.0056136	ROBO1/ROBO2	2
GOBP_SYNAPSE_ASSEMBLY	GOBP_SYNAPSE_ASSEMBLY	1957-04-01	173/39781	0.000113992	0.00299024	0.00567198	EFNB2/ROBO2/SLITRK5/EPHB2	4
GOBP_BLOOD_VESSEL_ENDOTHELIAL_CELL_MIGRATION	GOBP_BLOOD_VESSEL_ENDOTHELIAL_CELL_MIGRATION	1957-04-01	175/39781	0.00011915	0.00307072	0.00585413	EPHA2/EFNB2/ROBO1/EPHB4	4
GOBP_MONOCYTE_CHEMOTAXIS	GOBP_MONOCYTE_CHEMOTAXIS	1957-03-01	67/39781	0.000125182	0.00317055	0.00609408	LGMN/CCL3L1/CCL3L3	3
GOBP_POSITIVE_REGULATION_OF_TYROSINE_PHOSPHORYLATION_OF_STAT_PROTEIN	GOBP_POSITIVE_REGULATION_OF_TYROSINE_PHOSPHORYLATION_OF_STAT_PROTEIN	1957-03-01	69/39781	0.000136634	0.00340197	0.00647344	CTF1/CRLF1/CLCF1	3
GOBP_VIRAL_LIFE_CYCLE	GOBP_VIRAL_LIFE_CYCLE	1957-05-01	348/39781	0.000143526	0.00347929	0.00655249	EPHA2/EFNB2/TYRO3/CD55/SELPLG	5
GOBP_SPROUTING_ANGIOGENESIS	GOBP_SPROUTING_ANGIOGENESIS	1957-04-01	184/39781	0.000144477	0.00347929	0.00655249	EPHA2/EFNB2/ROBO1/EPHB4	4
GOBP_ADAPTIVE_IMMUNE_RESPONSE_BASED_ON_SOMATIC_RECOMBINATION_OF_IMMUNE_RECEPTORS_BUILT_FROM_IMMUNOGLOBULIN_SUPERFAMILY_DOMAINS	GOBP_ADAPTIVE_IMMUNE_RESPONSE_BASED_ON_SOMATIC_RECOMBINATION_OF_IMMUNE_RECEPTORS_BUILT_FROM_IMMUNOGLOBULIN_SUPERFAMILY_DOMAINS	1957-05-01	358/39781	0.000163714	0.00387897	0.00712771	RELB/CRP/TLR4/CD55/CLCF1	5
GOBP_TISSUE_MIGRATION	GOBP_TISSUE_MIGRATION	1957-05-01	365/39781	0.000179089	0.0041759	0.00712771	EPHA2/EFNB2/ROBO1/LGMN/EPHB4	5
GOBP_NEGATIVE_REGULATION_OF_CYTOKINE_PRODUCTION	GOBP_NEGATIVE_REGULATION_OF_CYTOKINE_PRODUCTION	1957-05-01	367/39781	0.000183678	0.00421599	0.00712771	EPHA2/RELB/TLR4/IL1R2/GPNMB	5
GOBP_CENTRAL_NERVOUS_SYSTEM_NEURON_DEVELOPMENT	GOBP_CENTRAL_NERVOUS_SYSTEM_NEURON_DEVELOPMENT	1957-03-01	81/39781	0.000219806	0.00496761	0.00766758	ROBO1/ROBO2/EPHB2	3
GOMF_AMYLOID_BETA_BINDING	GOMF_AMYLOID_BETA_BINDING	1957-03-01	84/39781	0.000244729	0.00539483	0.00831618	LRP8/TLR4/EPHB2	3
GOMF_AMIDE_BINDING	GOMF_AMIDE_BINDING	1957-05-01	391/39781	0.000246054	0.00539483	0.00831618	NQO2/LRP8/FKBP2/TLR4/EPHB2	5
GOBP_PULMONARY_VALVE_MORPHOGENESIS	GOBP_PULMONARY_VALVE_MORPHOGENESIS	1957-02-01	17/39781	0.000270556	0.00577833	0.00889012	ROBO1/ROBO2	2
KEGG_HEMATOPOIETIC_CELL_LINEAGE	KEGG_HEMATOPOIETIC_CELL_LINEAGE	1957-03-01	87/39781	0.000271412	0.00577833	0.00889012	IL1R2/FLT3LG/CD55	3
GOBP_TYROSINE_PHOSPHORYLATION_OF_STAT_PROTEIN	GOBP_TYROSINE_PHOSPHORYLATION_OF_STAT_PROTEIN	1957-03-01	88/39781	0.000280707	0.00589083	0.00902738	CTF1/CRLF1/CLCF1	3
GOBP_HEART_FIELD_SPECIFICATION	GOBP_HEART_FIELD_SPECIFICATION	1957-02-01	18/39781	0.000304096	0.00612728	0.00948555	ROBO1/ROBO2	2
GOBP_REGULATION_OF_CHEMOTAXIS	GOBP_REGULATION_OF_CHEMOTAXIS	1957-04-01	224/39781	0.000305945	0.00612728	0.00948555	EFNB2/ROBO1/LGMN/ROBO2	4
GOBP_NEURON_PROJECTION_ORGANIZATION	GOBP_NEURON_PROJECTION_ORGANIZATION	1957-03-01	91/39781	0.000309817	0.00612728	0.00948555	LRP8/LGMN/EPHB2	3
GOBP_CELL_RECOGNITION	GOBP_CELL_RECOGNITION	1957-04-01	225/39781	0.000311152	0.00612728	0.00948555	ROBO1/CRP/ROBO2/EPHB2	4
GOBP_EMBRYONIC_ORGAN_DEVELOPMENT	GOBP_EMBRYONIC_ORGAN_DEVELOPMENT	1957-05-01	412/39781	0.000312829	0.00612728	0.00948555	SPINT1/EPHA2/FLT3LG/LRIG3/EPHB2	5
GOBP_POSITIVE_REGULATION_OF_NEURON_DEATH	GOBP_POSITIVE_REGULATION_OF_NEURON_DEATH	1957-03-01	92/39781	0.000319935	0.00618401	0.00953751	NQO2/EFNB2/TLR4	3
GOBP_CELL_MIGRATION_INVOLVED_IN_SPROUTING_ANGIOGENESIS	GOBP_CELL_MIGRATION_INVOLVED_IN_SPROUTING_ANGIOGENESIS	1957-03-01	93/39781	0.000330264	0.00629442	0.00973604	EFNB2/ROBO1/EPHB4	3
GOBP_REGULATION_OF_RESPONSE_TO_BIOTIC_STIMULUS	GOBP_REGULATION_OF_RESPONSE_TO_BIOTIC_STIMULUS	1957-05-01	418/39781	0.000334217	0.00629442	0.00979812	RELB/LRP8/TYRO3/TLR4/CD55	5
GOBP_RETINAL_GANGLION_CELL_AXON_GUIDANCE	GOBP_RETINAL_GANGLION_CELL_AXON_GUIDANCE	1957-02-01	19/39781	0.000339559	0.00631408	0.00990004	ROBO2/EPHB2	2
GOBP_REGULATION_OF_SYNAPSE_ASSEMBLY	GOBP_REGULATION_OF_SYNAPSE_ASSEMBLY	1957-03-01	95/39781	0.000351563	0.00645558	0.010194	ROBO2/SLITRK5/EPHB2	3
GOBP_POSITIVE_REGULATION_OF_CELL_JUNCTION_ASSEMBLY	GOBP_POSITIVE_REGULATION_OF_CELL_JUNCTION_ASSEMBLY	1957-03-01	96/39781	0.000362536	0.0064947	0.0103985	EPHA2/SLITRK5/EPHB2	3
GOBP_RESPONSE_TO_CHEMOKINE	GOBP_RESPONSE_TO_CHEMOKINE	1957-03-01	96/39781	0.000362536	0.0064947	0.0103985	ROBO1/CCL3L1/CCL3L3	3
GOBP_ORGAN_INDUCTION	GOBP_ORGAN_INDUCTION	1957-02-01	21/39781	0.000416235	0.00727086	0.0115637	ROBO1/ROBO2	2
GOBP_PULMONARY_VALVE_DEVELOPMENT	GOBP_PULMONARY_VALVE_DEVELOPMENT	1957-02-01	21/39781	0.000416235	0.00727086	0.0115637	ROBO1/ROBO2	2
GOBP_POSITIVE_REGULATION_OF_REACTIVE_OXYGEN_SPECIES_METABOLIC_PROCESS	GOBP_POSITIVE_REGULATION_OF_REACTIVE_OXYGEN_SPECIES_METABOLIC_PROCESS	1957-03-01	101/39781	0.00042071	0.00727086	0.0116272	NQO2/CRP/TLR4	3
GOBP_MEMORY	GOBP_MEMORY	1957-03-01	107/39781	0.00049804	0.00845168	0.0132141	NQO2/LGMN/KLK8	3
GOBP_POSITIVE_REGULATION_OF_LONG_TERM_SYNAPTIC_POTENTIATION	GOBP_POSITIVE_REGULATION_OF_LONG_TERM_SYNAPTIC_POTENTIATION	1957-02-01	23/39781	0.000500542	0.00845168	0.0132141	LGMN/EPHB2	2
GOBP_CELLULAR_RESPONSE_TO_STEROL	GOBP_CELLULAR_RESPONSE_TO_STEROL	1957-02-01	24/39781	0.000545544	0.00893978	0.0139726	DYNAP/LRP8	2
GOBP_ENDOCARDIAL_CUSHION_FORMATION	GOBP_ENDOCARDIAL_CUSHION_FORMATION	1957-02-01	24/39781	0.000545544	0.00893978	0.0139726	ROBO1/ROBO2	2
GOBP_ANATOMICAL_STRUCTURE_HOMEOSTASIS	GOBP_ANATOMICAL_STRUCTURE_HOMEOSTASIS	1957-05-01	466/39781	0.000547706	0.00893978	0.0139726	LARGE1/TYRO3/TLR4/NELL2/TNKS	5
GOBP_AMEBOIDAL_TYPE_CELL_MIGRATION	GOBP_AMEBOIDAL_TYPE_CELL_MIGRATION	1957-05-01	473/39781	0.000585824	0.00935795	0.01469	EPHA2/EFNB2/ROBO1/LGMN/EPHB4	5
GOBP_FOREBRAIN_NEURON_DEVELOPMENT	GOBP_FOREBRAIN_NEURON_DEVELOPMENT	1957-02-01	25/39781	0.000592437	0.00935795	0.01469	ROBO1/ROBO2	2
GOBP_OUTFLOW_TRACT_SEPTUM_MORPHOGENESIS	GOBP_OUTFLOW_TRACT_SEPTUM_MORPHOGENESIS	1957-02-01	25/39781	0.000592437	0.00935795	0.01469	ROBO1/ROBO2	2
GOBP_MAMMARY_GLAND_EPITHELIAL_CELL_PROLIFERATION	GOBP_MAMMARY_GLAND_EPITHELIAL_CELL_PROLIFERATION	1957-02-01	26/39781	0.000641216	0.00991523	0.0155365	EPHA2/ROBO1	2
GOBP_REGULATION_OF_ANIMAL_ORGAN_FORMATION	GOBP_REGULATION_OF_ANIMAL_ORGAN_FORMATION	1957-02-01	26/39781	0.000641216	0.00991523	0.0155365	ROBO1/ROBO2	2
GOBP_COGNITION	GOBP_COGNITION	1957-04-01	276/39781	0.000670756	0.010264	0.0160326	NQO2/LGMN/EPHB2/KLK8	4
GOMF_EPHRIN_RECEPTOR_BINDING	GOMF_EPHRIN_RECEPTOR_BINDING	1957-02-01	27/39781	0.000691877	0.010478	0.0162448	EFNA5/EFNB2	2
GOBP_GLIOGENESIS	GOBP_GLIOGENESIS	1957-04-01	283/39781	0.00073636	0.0110379	0.0170627	SPINT1/LRP8/TLR4/CLCF1	4
GOBP_OLFACTORY_LOBE_DEVELOPMENT	GOBP_OLFACTORY_LOBE_DEVELOPMENT	1957-02-01	28/39781	0.000744413	0.0110459	0.0171743	ROBO1/ROBO2	2
GOBP_HEART_FORMATION	GOBP_HEART_FORMATION	1957-02-01	29/39781	0.000798819	0.0116185	0.018014	ROBO1/ROBO2	2
REACTOME_EPHA_MEDIATED_GROWTH_CONE_COLLAPSE	REACTOME_EPHA_MEDIATED_GROWTH_CONE_COLLAPSE	1957-02-01	29/39781	0.000798819	0.0116185	0.018014	EFNA5/EPHA2	2
GOBP_POSITIVE_REGULATION_OF_ANIMAL_ORGAN_MORPHOGENESIS	GOBP_POSITIVE_REGULATION_OF_ANIMAL_ORGAN_MORPHOGENESIS	1957-02-01	30/39781	0.000855091	0.0121954	0.0185958	ROBO1/ROBO2	2
GOMF_PROTEIN_LIPID_COMPLEX_BINDING	GOMF_PROTEIN_LIPID_COMPLEX_BINDING	1957-02-01	30/39781	0.000855091	0.0121954	0.0185958	LRP8/CRP	2
GOBP_AORTIC_VALVE_MORPHOGENESIS	GOBP_AORTIC_VALVE_MORPHOGENESIS	1957-02-01	31/39781	0.000913223	0.0128236	0.0193774	ROBO1/ROBO2	2
GOBP_NEGATIVE_REGULATION_OF_NEURON_PROJECTION_DEVELOPMENT	GOBP_NEGATIVE_REGULATION_OF_NEURON_PROJECTION_DEVELOPMENT	1957-03-01	132/39781	0.000916594	0.0128236	0.0193774	EFNB2/EPHB2/KLK8	3
GOBP_CELL_CHEMOTAXIS	GOBP_CELL_CHEMOTAXIS	1957-04-01	305/39781	0.000972072	0.0133612	0.0202516	EPHA2/LGMN/CCL3L1/CCL3L3	4
GOBP_DEVELOPMENTAL_INDUCTION	GOBP_DEVELOPMENTAL_INDUCTION	1957-02-01	32/39781	0.000973209	0.0133612	0.0202516	ROBO1/ROBO2	2
GOBP_ENDOCARDIAL_CUSHION_MORPHOGENESIS	GOBP_ENDOCARDIAL_CUSHION_MORPHOGENESIS	1957-02-01	33/39781	0.00103504	0.0139494	0.0210432	ROBO1/ROBO2	2
GOBP_NEURON_CELLULAR_HOMEOSTASIS	GOBP_NEURON_CELLULAR_HOMEOSTASIS	1957-02-01	33/39781	0.00103504	0.0139494	0.0210432	TYRO3/NELL2	2
GOBP_DENDRITE_MORPHOGENESIS	GOBP_DENDRITE_MORPHOGENESIS	1957-03-01	139/39781	0.00106396	0.0141553	0.0215485	LRP8/SLITRK5/EPHB2	3
GOBP_REGULATION_OF_INNATE_IMMUNE_RESPONSE	GOBP_REGULATION_OF_INNATE_IMMUNE_RESPONSE	1957-04-01	313/39781	0.0010696	0.0141553	0.0215803	RELB/LRP8/TYRO3/TLR4	4
GOBP_RESPONSE_TO_STEROL	GOBP_RESPONSE_TO_STEROL	1957-02-01	34/39781	0.00109872	0.0142834	0.021918	DYNAP/LRP8	2
GOBP_SPECIFICATION_OF_ANIMAL_ORGAN_IDENTITY	GOBP_SPECIFICATION_OF_ANIMAL_ORGAN_IDENTITY	1957-02-01	34/39781	0.00109872	0.0142834	0.021918	ROBO1/ROBO2	2
GOBP_VENTRICULAR_SEPTUM_MORPHOGENESIS	GOBP_VENTRICULAR_SEPTUM_MORPHOGENESIS	1957-02-01	37/39781	0.00130078	0.0167617	0.0250994	ROBO1/ROBO2	2
GOBP_REGULATION_OF_AXONOGENESIS	GOBP_REGULATION_OF_AXONOGENESIS	1957-03-01	151/39781	0.00134988	0.0172432	0.0258588	ROBO1/ROBO2/EPHB2	3
GOBP_RAS_PROTEIN_SIGNAL_TRANSDUCTION	GOBP_RAS_PROTEIN_SIGNAL_TRANSDUCTION	1957-04-01	338/39781	0.00141856	0.0179314	0.0265046	RAB35/LAT/ROBO1/EPHB2	4
GOBP_ORGANOPHOSPHATE_CATABOLIC_PROCESS	GOBP_ORGANOPHOSPHATE_CATABOLIC_PROCESS	1957-03-01	154/39781	0.00142816	0.0179314	0.0265905	NUDT12/IMPAD1/ENTPD1	3
GOBP_CEREBRAL_CORTEX_CELL_MIGRATION	GOBP_CEREBRAL_CORTEX_CELL_MIGRATION	1957-02-01	39/39781	0.0014446	0.0179841	0.0266145	LRP8/ROBO1	2
GOBP_TOLL_LIKE_RECEPTOR_SIGNALING_PATHWAY	GOBP_TOLL_LIKE_RECEPTOR_SIGNALING_PATHWAY	1957-03-01	157/39781	0.00150925	0.0184443	0.0274919	TYRO3/LGMN/TLR4	3
GOBP_POSITIVE_REGULATION_OF_CELL_PROJECTION_ORGANIZATION	GOBP_POSITIVE_REGULATION_OF_CELL_PROJECTION_ORGANIZATION	1957-04-01	344/39781	0.00151284	0.0184443	0.0274919	LRP8/ROBO1/NEGR1/ROBO2	4
GOBP_POSITIVE_REGULATION_OF_B_CELL_PROLIFERATION	GOBP_POSITIVE_REGULATION_OF_B_CELL_PROLIFERATION	1957-02-01	40/39781	0.00151924	0.0184443	0.0275138	TLR4/CLCF1	2
GOBP_COAGULATION	GOBP_COAGULATION	1957-04-01	347/39781	0.00156159	0.0187524	0.028037	TYRO3/ENTPD1/TLR4/EPHB2	4
GOBP_CELLULAR_RESPONSE_TO_AMYLOID_BETA	GOBP_CELLULAR_RESPONSE_TO_AMYLOID_BETA	1957-02-01	41/39781	0.00159568	0.0187524	0.028037	LGMN/TLR4	2
GOBP_SEMI_LUNAR_VALVE_DEVELOPMENT	GOBP_SEMI_LUNAR_VALVE_DEVELOPMENT	1957-02-01	41/39781	0.00159568	0.0187524	0.028037	ROBO1/ROBO2	2
GOBP_T_HELPER_1_TYPE_IMMUNE_RESPONSE	GOBP_T_HELPER_1_TYPE_IMMUNE_RESPONSE	1957-02-01	41/39781	0.00159568	0.0187524	0.028037	RELB/TLR4	2
GOBP_POSTSYNAPSE_ORGANIZATION	GOBP_POSTSYNAPSE_ORGANIZATION	1957-03-01	161/39781	0.00162178	0.0189079	0.0283082	LRP8/LGMN/EPHB2	3
GOBP_ENDOCARDIAL_CUSHION_DEVELOPMENT	GOBP_ENDOCARDIAL_CUSHION_DEVELOPMENT	1957-02-01	42/39781	0.00167392	0.0192109	0.0290274	ROBO1/ROBO2	2
GOBP_POSITIVE_REGULATION_OF_GLIAL_CELL_DIFFERENTIATION	GOBP_POSITIVE_REGULATION_OF_GLIAL_CELL_DIFFERENTIATION	1957-02-01	42/39781	0.00167392	0.0192109	0.0290274	SPINT1/CLCF1	2
GOBP_NADH_METABOLIC_PROCESS	GOBP_NADH_METABOLIC_PROCESS	1957-02-01	43/39781	0.00175397	0.0199735	0.0301201	NUDT12/PKLR	2
GOBP_NEGATIVE_REGULATION_OF_TOLL_LIKE_RECEPTOR_SIGNALING_PATHWAY	GOBP_NEGATIVE_REGULATION_OF_TOLL_LIKE_RECEPTOR_SIGNALING_PATHWAY	1957-02-01	45/39781	0.00191943	0.0213609	0.0313387	TYRO3/TLR4	2
GOBP_REGULATION_OF_LONG_TERM_SYNAPTIC_POTENTIATION	GOBP_REGULATION_OF_LONG_TERM_SYNAPTIC_POTENTIATION	1957-02-01	45/39781	0.00191943	0.0213609	0.0313387	LGMN/EPHB2	2
GOMF_CCR_CHEMOKINE_RECEPTOR_BINDING	GOMF_CCR_CHEMOKINE_RECEPTOR_BINDING	1957-02-01	45/39781	0.00191943	0.0213609	0.0313387	CCL3L1/CCL3L3	2
GOBP_NEGATIVE_CHEMOTAXIS	GOBP_NEGATIVE_CHEMOTAXIS	1957-02-01	46/39781	0.00200483	0.0221436	0.0322227	ROBO1/ROBO2	2
GOBP_RECEPTOR_SIGNALING_PATHWAY_VIA_STAT	GOBP_RECEPTOR_SIGNALING_PATHWAY_VIA_STAT	1957-03-01	175/39781	0.00205655	0.0225453	0.0322227	CTF1/CRLF1/CLCF1	3
GOBP_CENTRAL_NERVOUS_SYSTEM_NEURON_DIFFERENTIATION	GOBP_CENTRAL_NERVOUS_SYSTEM_NEURON_DIFFERENTIATION	1957-03-01	178/39781	0.00215822	0.0231742	0.0322227	ROBO1/ROBO2/EPHB2	3
GOBP_KERATINOCYTE_PROLIFERATION	GOBP_KERATINOCYTE_PROLIFERATION	1957-02-01	48/39781	0.00218097	0.0231742	0.0322227	TLR4/KLK8	2
GOMF_CHEMOKINE_ACTIVITY	GOMF_CHEMOKINE_ACTIVITY	1957-02-01	48/39781	0.00218097	0.0231742	0.0322227	CCL3L1/CCL3L3	2
GOMF_NAD_P_H_DEHYDROGENASE_QUINONE_ACTIVITY	GOMF_NAD_P_H_DEHYDROGENASE_QUINONE_ACTIVITY	1957-02-01	48/39781	0.00218097	0.0231742	0.0322227	NQO2/NDUFB4	2
GOBP_NEGATIVE_REGULATION_OF_CELL_PROJECTION_ORGANIZATION	GOBP_NEGATIVE_REGULATION_OF_CELL_PROJECTION_ORGANIZATION	1957-03-01	179/39781	0.0021928	0.0231742	0.0322227	EFNB2/EPHB2/KLK8	3
GOBP_MESENCHYME_MORPHOGENESIS	GOBP_MESENCHYME_MORPHOGENESIS	1957-02-01	49/39781	0.00227169	0.0238365	0.0322227	ROBO1/ROBO2	2
GOBP_PRESYNAPSE_ORGANIZATION	GOBP_PRESYNAPSE_ORGANIZATION	1957-02-01	50/39781	0.00236417	0.0242865	0.0322227	EFNB2/SLITRK5	2
GOMF_TRANSFERASE_ACTIVITY_TRANSFERRING_PENTOSYL_GROUPS	GOMF_TRANSFERASE_ACTIVITY_TRANSFERRING_PENTOSYL_GROUPS	1957-02-01	50/39781	0.00236417	0.0242865	0.0322227	LARGE1/TNKS	2
REACTOME_NETRIN_1_SIGNALING	REACTOME_NETRIN_1_SIGNALING	1957-02-01	50/39781	0.00236417	0.0242865	0.0322227	UNC5D/ROBO1	2
GOBP_NEGATIVE_REGULATION_OF_RESPONSE_TO_EXTERNAL_STIMULUS	GOBP_NEGATIVE_REGULATION_OF_RESPONSE_TO_EXTERNAL_STIMULUS	1957-04-01	394/39781	0.002475	0.0252484	0.0322227	TYRO3/ROBO1/ROBO2/KLK8	4
GOBP_INTERFERON_BETA_PRODUCTION	GOBP_INTERFERON_BETA_PRODUCTION	1957-02-01	52/39781	0.0025544	0.0253857	0.0322227	RELB/TLR4	2
GOBP_LYMPHOCYTE_ACTIVATION_INVOLVED_IN_IMMUNE_RESPONSE	GOBP_LYMPHOCYTE_ACTIVATION_INVOLVED_IN_IMMUNE_RESPONSE	1957-03-01	189/39781	0.00255758	0.0253857	0.0322227	RELB/TLR4/CLCF1	3
GOBP_MONONUCLEAR_CELL_MIGRATION	GOBP_MONONUCLEAR_CELL_MIGRATION	1957-03-01	189/39781	0.00255758	0.0253857	0.0322227	LGMN/CCL3L1/CCL3L3	3
GOBP_REGULATION_OF_RESPONSE_TO_CYTOKINE_STIMULUS	GOBP_REGULATION_OF_RESPONSE_TO_CYTOKINE_STIMULUS	1957-03-01	189/39781	0.00255758	0.0253857	0.0322227	ROBO1/TLR4/IL1R2	3
GOBP_REGULATION_OF_REACTIVE_OXYGEN_SPECIES_METABOLIC_PROCESS	GOBP_REGULATION_OF_REACTIVE_OXYGEN_SPECIES_METABOLIC_PROCESS	1957-03-01	192/39781	0.00267387	0.0262884	0.0322227	NQO2/CRP/TLR4	3
GOBP_NEGATIVE_REGULATION_OF_IMMUNE_SYSTEM_PROCESS	GOBP_NEGATIVE_REGULATION_OF_IMMUNE_SYSTEM_PROCESS	1957-04-01	403/39781	0.00268431	0.0262884	0.0322227	TYRO3/TLR4/GPNMB/CD55	4
GOBP_POSITIVE_REGULATION_OF_CELL_ACTIVATION	GOBP_POSITIVE_REGULATION_OF_CELL_ACTIVATION	1957-04-01	405/39781	0.00273243	0.0265823	0.0322227	TLR4/FLT3LG/CD55/CLCF1	4
GOBP_RESPONSE_TO_INTERFERON_GAMMA	GOBP_RESPONSE_TO_INTERFERON_GAMMA	1957-03-01	196/39781	0.00283395	0.0273886	0.0322227	TLR4/CCL3L1/CCL3L3	3
GOBP_AORTA_DEVELOPMENT	GOBP_AORTA_DEVELOPMENT	1957-02-01	55/39781	0.00285283	0.0273909	0.0322227	ROBO1/ROBO2	2
GOBP_FOREBRAIN_GENERATION_OF_NEURONS	GOBP_FOREBRAIN_GENERATION_OF_NEURONS	1957-02-01	56/39781	0.00295578	0.028195	0.0322227	ROBO1/ROBO2	2
GOBP_POSITIVE_REGULATION_OF_NOTCH_SIGNALING_PATHWAY	GOBP_POSITIVE_REGULATION_OF_NOTCH_SIGNALING_PATHWAY	1957-02-01	57/39781	0.00306045	0.0290052	0.0325445	ROBO1/ROBO2	2
GOBP_MYELOID_CELL_DIFFERENTIATION	GOBP_MYELOID_CELL_DIFFERENTIATION	1957-04-01	419/39781	0.00308593	0.0290592	0.0327498	EPHA2/RELB/TLR4/KMT2C	4
GOBP_LIPOPOLYSACCHARIDE_MEDIATED_SIGNALING_PATHWAY	GOBP_LIPOPOLYSACCHARIDE_MEDIATED_SIGNALING_PATHWAY	1957-02-01	58/39781	0.00316685	0.0291189	0.0329986	TLR4/CD55	2
GOBP_POSITIVE_REGULATION_OF_SYNAPSE_ASSEMBLY	GOBP_POSITIVE_REGULATION_OF_SYNAPSE_ASSEMBLY	1957-02-01	58/39781	0.00316685	0.0291189	0.0329986	SLITRK5/EPHB2	2
REACTOME_CHEMOKINE_RECEPTORS_BIND_CHEMOKINES	REACTOME_CHEMOKINE_RECEPTORS_BIND_CHEMOKINES	1957-02-01	58/39781	0.00316685	0.0291189	0.0329986	CCL3L1/CCL3L3	2
GOBP_MYELOID_LEUKOCYTE_DIFFERENTIATION	GOBP_MYELOID_LEUKOCYTE_DIFFERENTIATION	1957-03-01	204/39781	0.00317156	0.0291189	0.0329986	EPHA2/RELB/TLR4	3
GOBP_RESPONSE_TO_INTERLEUKIN_1	GOBP_RESPONSE_TO_INTERLEUKIN_1	1957-03-01	205/39781	0.00321542	0.0293382	0.0333895	IL1R2/CCL3L1/CCL3L3	3
GOBP_EPITHELIAL_CELL_PROLIFERATION	GOBP_EPITHELIAL_CELL_PROLIFERATION	1957-04-01	428/39781	0.00332901	0.0300356	0.0343672	EPHA2/ROBO1/TLR4/KLK8	4
GOBP_PATTERN_RECOGNITION_RECEPTOR_SIGNALING_PATHWAY	GOBP_PATTERN_RECOGNITION_RECEPTOR_SIGNALING_PATHWAY	1957-03-01	208/39781	0.00334923	0.0300356	0.0345089	TYRO3/LGMN/TLR4	3
GOBP_DENDRITIC_SPINE_MORPHOGENESIS	GOBP_DENDRITIC_SPINE_MORPHOGENESIS	1957-02-01	60/39781	0.00338478	0.0300356	0.0346732	LRP8/EPHB2	2
GOMF_OXIDOREDUCTASE_ACTIVITY_ACTING_ON_NAD_P_H_QUINONE_OR_SIMILAR_COMPOUND_AS_ACCEPTOR	GOMF_OXIDOREDUCTASE_ACTIVITY_ACTING_ON_NAD_P_H_QUINONE_OR_SIMILAR_COMPOUND_AS_ACCEPTOR	1957-02-01	60/39781	0.00338478	0.0300356	0.0346732	NQO2/NDUFB4	2
GOBP_CELLULAR_RESPONSE_TO_MOLECULE_OF_BACTERIAL_ORIGIN	GOBP_CELLULAR_RESPONSE_TO_MOLECULE_OF_BACTERIAL_ORIGIN	1957-03-01	209/39781	0.00339458	0.0300356	0.0347066	TLR4/IL36G/CD55	3
GOBP_GLIAL_CELL_DIFFERENTIATION	GOBP_GLIAL_CELL_DIFFERENTIATION	1957-03-01	210/39781	0.00344031	0.0300356	0.0350391	SPINT1/TLR4/CLCF1	3
GOBP_ANIMAL_ORGAN_FORMATION	GOBP_ANIMAL_ORGAN_FORMATION	1957-02-01	61/39781	0.00349632	0.0300356	0.0351556	ROBO1/ROBO2	2
GOBP_HEART_VALVE_DEVELOPMENT	GOBP_HEART_VALVE_DEVELOPMENT	1957-02-01	61/39781	0.00349632	0.0300356	0.0351556	ROBO1/ROBO2	2
GOBP_REGULATION_OF_B_CELL_PROLIFERATION	GOBP_REGULATION_OF_B_CELL_PROLIFERATION	1957-02-01	61/39781	0.00349632	0.0300356	0.0351556	TLR4/CLCF1	2
REACTOME_ASSEMBLY_OF_COLLAGEN_FIBRILS_AND_OTHER_MULTIMERIC_STRUCTURES	REACTOME_ASSEMBLY_OF_COLLAGEN_FIBRILS_AND_OTHER_MULTIMERIC_STRUCTURES	1957-02-01	61/39781	0.00349632	0.0300356	0.0351556	COL6A3/MMP13	2
GOMF_ENDOPEPTIDASE_ACTIVITY	GOMF_ENDOPEPTIDASE_ACTIVITY	1957-04-01	437/39781	0.00358484	0.0306171	0.0358236	LGMN/KLK11/MMP13/KLK8	4
GOBP_OVULATION_CYCLE	GOBP_OVULATION_CYCLE	1957-02-01	62/39781	0.00360955	0.0306499	0.0358456	TYRO3/ROBO2	2
GOBP_LYMPHOCYTE_CHEMOTAXIS	GOBP_LYMPHOCYTE_CHEMOTAXIS	1957-02-01	63/39781	0.00372448	0.0310032	0.0364636	CCL3L1/CCL3L3	2
GOBP_MAMMARY_GLAND_EPITHELIUM_DEVELOPMENT	GOBP_MAMMARY_GLAND_EPITHELIUM_DEVELOPMENT	1957-02-01	63/39781	0.00372448	0.0310032	0.0364636	EPHA2/ROBO1	2
GOBP_POSITIVE_REGULATION_OF_GLIOGENESIS	GOBP_POSITIVE_REGULATION_OF_GLIOGENESIS	1957-02-01	63/39781	0.00372448	0.0310032	0.0364636	SPINT1/CLCF1	2
GOBP_MYELOID_LEUKOCYTE_MIGRATION	GOBP_MYELOID_LEUKOCYTE_MIGRATION	1957-03-01	217/39781	0.00377099	0.0310032	0.036851	LGMN/CCL3L1/CCL3L3	3
REACTOME_SIGNALING_BY_ROBO_RECEPTORS	REACTOME_SIGNALING_BY_ROBO_RECEPTORS	1957-03-01	218/39781	0.00381976	0.0310032	0.0369241	ROBO1/ROBO2/NELL2	3
GOBP_CARDIAC_SEPTUM_MORPHOGENESIS	GOBP_CARDIAC_SEPTUM_MORPHOGENESIS	1957-02-01	64/39781	0.0038411	0.0310032	0.0369241	ROBO1/ROBO2	2
GOBP_NEGATIVE_REGULATION_OF_CHEMOTAXIS	GOBP_NEGATIVE_REGULATION_OF_CHEMOTAXIS	1957-02-01	64/39781	0.0038411	0.0310032	0.0369241	ROBO1/ROBO2	2
GOBP_VENTRICULAR_SEPTUM_DEVELOPMENT	GOBP_VENTRICULAR_SEPTUM_DEVELOPMENT	1957-02-01	64/39781	0.0038411	0.0310032	0.0369241	ROBO1/ROBO2	2
REACTOME_COLLAGEN_DEGRADATION	REACTOME_COLLAGEN_DEGRADATION	1957-02-01	64/39781	0.0038411	0.0310032	0.0369241	COL6A3/MMP13	2
GOBP_B_CELL_MEDIATED_IMMUNITY	GOBP_B_CELL_MEDIATED_IMMUNITY	1957-03-01	219/39781	0.00386891	0.031057	0.0369904	CRP/CD55/CLCF1	3
GOBP_REGULATION_OF_PEPTIDASE_ACTIVITY	GOBP_REGULATION_OF_PEPTIDASE_ACTIVITY	1957-04-01	453/39781	0.00407216	0.0325109	0.038517	SPINT1/COL6A3/ROBO1/LGMN	4
GOBP_LEUKOCYTE_CHEMOTAXIS	GOBP_LEUKOCYTE_CHEMOTAXIS	1957-03-01	225/39781	0.00417195	0.0331275	0.0391125	LGMN/CCL3L1/CCL3L3	3
GOBP_POSITIVE_REGULATION_OF_PROTEIN_LOCALIZATION_TO_CELL_PERIPHERY	GOBP_POSITIVE_REGULATION_OF_PROTEIN_LOCALIZATION_TO_CELL_PERIPHERY	1957-02-01	67/39781	0.00420107	0.0331794	0.0391778	EPHA2/EPHB2	2
GOBP_REGULATION_OF_GLIAL_CELL_DIFFERENTIATION	GOBP_REGULATION_OF_GLIAL_CELL_DIFFERENTIATION	1957-02-01	68/39781	0.00432441	0.0337902	0.0397398	SPINT1/CLCF1	2
GOMF_CHEMOKINE_RECEPTOR_BINDING	GOMF_CHEMOKINE_RECEPTOR_BINDING	1957-02-01	68/39781	0.00432441	0.0337902	0.0397398	CCL3L1/CCL3L3	2
GOBP_CYTOKINE_PRODUCTION_INVOLVED_IN_INFLAMMATORY_RESPONSE	GOBP_CYTOKINE_PRODUCTION_INVOLVED_IN_INFLAMMATORY_RESPONSE	1957-02-01	69/39781	0.00444942	0.034583	0.0406368	TLR4/IL1R2	2
GOBP_CELLULAR_RESPONSE_TO_BIOTIC_STIMULUS	GOBP_CELLULAR_RESPONSE_TO_BIOTIC_STIMULUS	1957-03-01	233/39781	0.00459791	0.0355491	0.0412546	TLR4/IL36G/CD55	3
GOBP_ANTIGEN_PROCESSING_AND_PRESENTATION	GOBP_ANTIGEN_PROCESSING_AND_PRESENTATION	1957-03-01	234/39781	0.00465293	0.0355998	0.0414957	RAB35/RELB/LGMN	3
GOBP_DENDRITE_DEVELOPMENT	GOBP_DENDRITE_DEVELOPMENT	1957-03-01	234/39781	0.00465293	0.0355998	0.0414957	LRP8/SLITRK5/EPHB2	3
GOBP_T_CELL_ACTIVATION	GOBP_T_CELL_ACTIVATION	1957-04-01	474/39781	0.00477744	0.036363	0.0420408	LAT/RELB/GPNMB/CD55	4
GOBP_ASTROCYTE_DIFFERENTIATION	GOBP_ASTROCYTE_DIFFERENTIATION	1957-02-01	72/39781	0.0048344	0.0366069	0.0423552	TLR4/CLCF1	2
GOBP_HEART_MORPHOGENESIS	GOBP_HEART_MORPHOGENESIS	1957-03-01	239/39781	0.00493406	0.0371699	0.0426397	ROBO1/ROBO2/EPHB4	3
GOBP_OUTFLOW_TRACT_MORPHOGENESIS	GOBP_OUTFLOW_TRACT_MORPHOGENESIS	1957-02-01	73/39781	0.00496603	0.0372199	0.0426397	ROBO1/ROBO2	2
GOBP_REGULATION_OF_GTPASE_ACTIVITY	GOBP_REGULATION_OF_GTPASE_ACTIVITY	1957-04-01	485/39781	0.00517779	0.03861	0.043542	EFNA5/EPHA2/CCL3L1/CCL3L3	4
GOBP_SENSORY_ORGAN_MORPHOGENESIS	GOBP_SENSORY_ORGAN_MORPHOGENESIS	1957-03-01	244/39781	0.00522525	0.0387671	0.0437392	EPHA2/LRIG3/EPHB2	3
GOBP_REGULATION_OF_TOLL_LIKE_RECEPTOR_SIGNALING_PATHWAY	GOBP_REGULATION_OF_TOLL_LIKE_RECEPTOR_SIGNALING_PATHWAY	1957-02-01	77/39781	0.00550893	0.0406664	0.0453211	TYRO3/TLR4	2
GOBP_NEGATIVE_REGULATION_OF_ERK1_AND_ERK2_CASCADE	GOBP_NEGATIVE_REGULATION_OF_ERK1_AND_ERK2_CASCADE	1957-02-01	78/39781	0.00564873	0.0412835	0.0461953	TLR4/EPHB2	2
GOBP_POSITIVE_REGULATION_OF_AXONOGENESIS	GOBP_POSITIVE_REGULATION_OF_AXONOGENESIS	1957-02-01	78/39781	0.00564873	0.0412835	0.0461953	ROBO1/ROBO2	2
GOBP_B_CELL_ACTIVATION_INVOLVED_IN_IMMUNE_RESPONSE	GOBP_B_CELL_ACTIVATION_INVOLVED_IN_IMMUNE_RESPONSE	1957-02-01	79/39781	0.00579015	0.0421076	0.0470511	TLR4/CLCF1	2
GOBP_NEGATIVE_REGULATION_OF_RESPONSE_TO_CYTOKINE_STIMULUS	GOBP_NEGATIVE_REGULATION_OF_RESPONSE_TO_CYTOKINE_STIMULUS	1957-02-01	81/39781	0.00607782	0.0439819	0.0484975	ROBO1/IL1R2	2
GOBP_LONG_TERM_SYNAPTIC_POTENTIATION	GOBP_LONG_TERM_SYNAPTIC_POTENTIATION	1957-02-01	83/39781	0.00637192	0.0456602	0.050091	LGMN/EPHB2	2
GOBP_NUCLEOSIDE_PHOSPHATE_CATABOLIC_PROCESS	GOBP_NUCLEOSIDE_PHOSPHATE_CATABOLIC_PROCESS	1957-02-01	83/39781	0.00637192	0.0456602	0.050091	NUDT12/ENTPD1	2
GOBP_NATURAL_KILLER_CELL_ACTIVATION	GOBP_NATURAL_KILLER_CELL_ACTIVATION	1957-02-01	84/39781	0.00652136	0.0462796	0.0508141	TYRO3/FLT3LG	2
KEGG_ECM_RECEPTOR_INTERACTION	KEGG_ECM_RECEPTOR_INTERACTION	1957-02-01	84/39781	0.00652136	0.0462796	0.0508141	SV2A/COL6A3	2
GOBP_POSITIVE_REGULATION_OF_DNA_BINDING_TRANSCRIPTION_FACTOR_ACTIVITY	GOBP_POSITIVE_REGULATION_OF_DNA_BINDING_TRANSCRIPTION_FACTOR_ACTIVITY	1957-03-01	266/39781	0.00662854	0.0468141	0.0514227	LRP8/EDA/TLR4	3
GOBP_CELL_CELL_ADHESION_VIA_PLASMA_MEMBRANE_ADHESION_MOLECULES	GOBP_CELL_CELL_ADHESION_VIA_PLASMA_MEMBRANE_ADHESION_MOLECULES	1957-03-01	273/39781	0.00711758	0.0494402	0.053026	UNC5D/ROBO1/ROBO2	3
GOBP_NEGATIVE_REGULATION_OF_LEUKOCYTE_PROLIFERATION	GOBP_NEGATIVE_REGULATION_OF_LEUKOCYTE_PROLIFERATION	1957-02-01	88/39781	0.007135	0.0494402	0.053026	CRP/GPNMB	2
GOBP_PRODUCTION_OF_MOLECULAR_MEDIATOR_INVOLVED_IN_INFLAMMATORY_RESPONSE	GOBP_PRODUCTION_OF_MOLECULAR_MEDIATOR_INVOLVED_IN_INFLAMMATORY_RESPONSE	1957-02-01	88/39781	0.007135	0.0494402	0.053026	TLR4/IL1R2	2
REACTOME_RAC2_GTPASE_CYCLE	REACTOME_RAC2_GTPASE_CYCLE	1957-02-01	88/39781	0.007135	0.0494402	0.053026	EPHA2/SLITRK5	2
